# Supplementary material for: Alternative Nesting Strategies of Polistine Wasps in a Subtropical Locale
Source: Insects. 2022 Jan 4;13(1):53. doi: 10.3390/insects13010053 (PMC8777775; doi:10.3390/insects13010053)
Supplement: Supplementary file 1 [file insects-13-00053-s001.zip]

Archive with 1 entries (1 files):
- insects-1520927-supplementary.pdf
